# Supplementary material for: Exploring the diversity of Brazilian camallanids: a checklist of the family Camallanidae (Nematoda) from Brazil with a new key to identification of the genera in the family
Source: Parasitology. 2026 Feb 2;153(4):469–504. doi: 10.1017/S0031182026101668 (PMC13244238; doi:10.1017/S0031182026101668)
Supplement: Silva et al. supplementary material [file S0031182026101668sup001.xlsx]

## Sheet: Planilha1
Host	Family host	Locality	Latitude	Longitude	References
Acestrorhynchus falcatus	Acestrorhynchidae	Municipality of Cruzeiro do Sul	07°37’52′′ S	72°40’12′′ W	Virgilio et al. (2021)
Acestrorhynchus falcatus	Acestrorhynchidae	Lake Baixio of the Solimões River at Iranduba	03°17'27, 2''S	60°04'29,6''W	Morey and Malta (2018b)
Acestrorhynchus falcatus	Acestrorhynchidae	Lake Preto of the Solimôes River at Manacapurú	03°21'17, 1''S	60°37'28,6''W	Morey and Malta (2018b)
Acestrorhynchus falcatus	Acestrorhynchidae	Lake Ananá at Anori	03°53'54,8''S	61°40'18,4''W	Morey and Malta (2018b)
Acestrorhynchus falcatus	Acestrorhynchidae	Lake Araçá at Codajás	03°45' 04,3" S	62°21' 25,9" W	Morey and Malta (2018b)
Acestrorhynchus falcatus	Acestrorhynchidae	Lake Maracá at Coari	03°50'32,8''S	62°34'32,4''W	Morey and Malta (2018b)
Acestrorhynchus falcatus	Acestrorhynchidae	Lake São Tomé at Purus River	03°49' 39,0"S	61°25' 24,6" W	Morey and Malta (2018b)
Acestrorhynchus falcatus	Acestrorhynchidae	Basin of Igarapé Fortaleza	0°02′56.95″S	51°08′18.69″W	Hoshino et al. (2016)
Acestrorhynchus falcirostris	Acestrorhynchidae	Crôa River	7°71’48.30′′S	72°53’34.98′′W	Virgílio et al. (2022)
Acestrorhynchus falcirostris	Acestrorhynchidae	Santa Rosa River	7°39’43.6′′S	72°48’44.4′′W	Virgílio et al. (2022)
Acestrorhynchus falcirostris	Acestrorhynchidae	Juruá River	7°40’34.1′′S	72°39’39.5′′W	Virgílio et al. (2022)
Acestrorhynchus falcirostris	Acestrorhynchidae	Gama River	7°37’13′′S	72°16’49′′W	Virgílio et al. (2022)
Acestrorhynchus falcirostris	Acestrorhynchidae	Môa Rive	7°37’18′′S	72°47’47′′W	Virgílio et al. (2022)
Acestrorhynchus falcirostris	Acestrorhynchidae	Basin of Igarapé Fortaleza	0°02′56.95″S	51°08′18.69″W	Hoshino et al. (2016)
Acestrorhynchus heterolepis	Acestrorhynchidae	Crôa River	7°71’48.30′′S	72°53’34.98′′W	Virgílio et al. (2022)
Acestrorhynchus heterolepis	Acestrorhynchidae	Santa Rosa River	7°39’43.6′′S	72°48’44.4′′W	Virgílio et al. (2022)
Acestrorhynchus heterolepis	Acestrorhynchidae	Juruá River	7°40’34.1′′S	72°39’39.5′′W	Virgílio et al. (2022)
Acestrorhynchus heterolepis	Acestrorhynchidae	Gama River	7°37’13′′S	72°16’49′′W	Virgílio et al. (2022)
Acestrorhynchus heterolepis	Acestrorhynchidae	Môa Rive	7°37’18′′S	72°47’47′′W	Virgílio et al. (2022)
Acestrorhynchus lacustris	Acestrorhynchidae	Lagoon Batatas	19º59’09′′ S	45º35’24′′ O	Duarte et al. (2022a)
Acestrorhynchus lacustris	Acestrorhynchidae	Lagoon Feia	19º57’54′′ S	45º34’22′′ O	Duarte et al. (2022a)
Acestrorhynchus lacustris	Acestrorhynchidae	Lagoon Silva Campos	18º58’18′′ S	45º05’54′′ O	Duarte et al. (2022a)
Acestrorhynchus lacustris	Acestrorhynchidae	Lagoon Grande	15º30’27′′ S	44º17’04′′ O	Duarte et al. (2022a)
Acestrorhynchus lacustris	Acestrorhynchidae	Lagoon Curral de Varas	15º03’09′′ S	44º02’00′′ O	Duarte et al. (2022a)
Acestrorhynchus lacustris	Acestrorhynchidae	Lagoon Mocambo	14º19’40′′ S	43º43’37′′ O	Duarte et al. (2022a)
Acestrorhynchus lacustris	Acestrorhynchidae	Peixe River, municipality of Anhemb	22º49'53.1′′S	48º06'38′′W	Abdallah et al. (2012)
Acestrorhyncus lacustris	Acestrorhynchidae	DAE water catchment pond (Departmento de Água e Esgoto)	Not informed	Not informed	Pedro et al. (2016)
Ageneiosus inermis	Auchenipteridae	Crôa River	7°71’48.30′′S	72°53’34.98′′W	Virgílio et al. (2022)
Ageneiosus inermis	Auchenipteridae	Santa Rosa River	7°39’43.6′′S	72°48’44.4′′W	Virgílio et al. (2022)
Ageneiosus inermis	Auchenipteridae	Juruá River	7°40’34.1′′S	72°39’39.5′′W	Virgílio et al. (2022)
Ageneiosus inermis	Auchenipteridae	Gama River	7°37’13′′S	72°16’49′′W	Virgílio et al. (2022)
Ageneiosus inermis	Auchenipteridae	Môa Rive	7°37’18′′S	72°47’47′′W	Virgílio et al. (2022)
Ageneiosus sp.	Auchenipteridae	Crôa River	7°71’48.30′′S	72°53’34.98′′W	Virgílio et al. (2022)
Ageneiosus sp.	Auchenipteridae	Santa Rosa River	7°39’43.6′′S	72°48’44.4′′W	Virgílio et al. (2022)
Ageneiosus sp.	Auchenipteridae	Juruá River	7°40’34.1′′S	72°39’39.5′′W	Virgílio et al. (2022)
Ageneiosus sp.	Auchenipteridae	Gama River	7°37’13′′S	72°16’49′′W	Virgílio et al. (2022)
Ageneiosus sp.	Auchenipteridae	Môa Rive	7°37’18′′S	72°47’47′′W	Virgílio et al. (2022)
Amblydoras affinis	Doradidae	Crôa River	7°71’48.30′′S	72°53’34.98′′W	Virgílio et al. (2022)
Amblydoras affinis	Doradidae	Santa Rosa River	7°39’43.6′′S	72°48’44.4′′W	Virgílio et al. (2022)
Amblydoras affinis	Doradidae	Juruá River	7°40’34.1′′S	72°39’39.5′′W	Virgílio et al. (2022)
Amblydoras affinis	Doradidae	Gama River	7°37’13′′S	72°16’49′′W	Virgílio et al. (2022)
Amblydoras affinis	Doradidae	Môa Rive	7°37’18′′S	72°47’47′′W	Virgílio et al. (2022)
Anodus orinocensis	Hemiodontidae	Crôa River	7°71’48.30′′S	72°53’34.98′′W	Virgílio et al. (2022)
Anodus orinocensis	Hemiodontidae	Santa Rosa River	7°39’43.6′′S	72°48’44.4′′W	Virgílio et al. (2022)
Anodus orinocensis	Hemiodontidae	Juruá River	7°40’34.1′′S	72°39’39.5′′W	Virgílio et al. (2022)
Anodus orinocensis	Hemiodontidae	Gama River	7°37’13′′S	72°16’49′′W	Virgílio et al. (2022)
Anodus orinocensis	Hemiodontidae	Môa Rive	7°37’18′′S	72°47’47′′W	Virgílio et al. (2022)
Aphanotorulus emarginatus	Loricariidae	Basin of Igarapé Fortaleza	0°02′56.95″S	51°08′18.69″W	Gonçalves et al. (2014)
Aphanotorulus emarginatus	Loricariidae	Crôa River	7°71’48.30′′S	72°53’34.98′′W	Virgílio et al. (2022)
Aphanotorulus emarginatus	Loricariidae	Santa Rosa River	7°39’43.6′′S	72°48’44.4′′W	Virgílio et al. (2022)
Aphanotorulus emarginatus	Loricariidae	Juruá River	7°40’34.1′′S	72°39’39.5′′W	Virgílio et al. (2022)
Aphanotorulus emarginatus	Loricariidae	Gama River	7°37’13′′S	72°16’49′′W	Virgílio et al. (2022)
Aphanotorulus emarginatus	Loricariidae	Môa Rive	7°37’18′′S	72°47’47′′W	Virgílio et al. (2022)
Arapaima gigas	Arapaimidae	Manaus	3°08′54.03″S	60°01′53.02″W	Gaines et al. (2012)
Astronotus ocellatus	Cichlidae	River Preto	0°11′1.98″S	51°32′2.22″W	Tavares-Dias et al. (2014b)
Astronotus ocellatus	Cichlidae	River Mogi Guaçu	21°49′29.98″S	47°29′32.41″W	Kohn et al. (1985)
Astyanax altiparanae	Acestrorhamphidae	Peixe river	22º49’53.1′′S	48º06’38′′W	Camargo et al. (2016)
Astyanax altiparanae	Acestrorhamphidae	Peixe River, municipality of Anhemb	22º49'53.1′′S	48º06'38′′W	Abdallah et al. (2012)
Astyanax altiparanae	Acestrorhamphidae	Pond in Fazenda Palmeiras, Aguai	21°59′19″S	47°12′04″W.	Saraiva et al. (2006b)
Astyanax bimaculatus	Acestrorhamphidae	Jaguaribe River basin,	5°00′43.37″S	38°02′28.90″W	Falkenber et al. (2024)
Astyanax bimaculatus	Acestrorhamphidae	Crôa River	7°71’48.30′′S	72°53’34.98′′W	Virgílio et al. (2022)
Astyanax bimaculatus	Acestrorhamphidae	Santa Rosa River	7°39’43.6′′S	72°48’44.4′′W	Virgílio et al. (2022)
Astyanax bimaculatus	Acestrorhamphidae	Juruá River	7°40’34.1′′S	72°39’39.5′′W	Virgílio et al. (2022)
Astyanax bimaculatus	Acestrorhamphidae	Gama River	7°37’13′′S	72°16’49′′W	Virgílio et al. (2022)
Astyanax bimaculatus	Acestrorhamphidae	Môa Rive	7°37’18′′S	72°47’47′′W	Virgílio et al. (2022)
Astyanax bimaculatus	Acestrorhamphidae	Crôa River	7°71’48.30′′S	72°53’34.98′′W	Virgílio et al. (2022)
Astyanax bimaculatus	Acestrorhamphidae	Santa Rosa River	7°39’43.6′′S	72°48’44.4′′W	Virgílio et al. (2022)
Astyanax bimaculatus	Acestrorhamphidae	Juruá River	7°40’34.1′′S	72°39’39.5′′W	Virgílio et al. (2022)
Astyanax bimaculatus	Acestrorhamphidae	Gama River	7°37’13′′S	72°16’49′′W	Virgílio et al. (2022)
Astyanax bimaculatus	Acestrorhamphidae	Môa Rive	7°37’18′′S	72°47’47′′W	Virgílio et al. (2022)
Astyanax bimaculatus	Acestrorhamphidae	Medium Paraná River at end of the Itaipu reservoir of the Hydroelectric Power Station of Itaipu Binational	25°32’52′′S	54°35’17′′ W	Kohn et al. (2011)
Astyanax bimaculatus	Acestrorhamphidae	River Mogi Guaçu	21°49′29.98″S	47°29′32.41″W	Kloss (1966)
Astyanax lacustris	Acestrorhamphidae	Medium Paraná River at end of the Itaipu reservoir of the Hydroelectric Power Station of Itaipu Binational	25°32’52′′S	54°35’17′′ W	Kohn et al. (2011)
Astyanax lacustris	Acestrorhamphidae	Paraná River	Not informed	Not informed	Moravec et al. (1993)
Auchenipterichthys coracoideus	Auchenipteridae	Crôa River	7°71’48.30′′S	72°53’34.98′′W	Virgílio et al. (2022)
Auchenipterichthys coracoideus	Auchenipteridae	Santa Rosa River	7°39’43.6′′S	72°48’44.4′′W	Virgílio et al. (2022)
Auchenipterichthys coracoideus	Auchenipteridae	Juruá River	7°40’34.1′′S	72°39’39.5′′W	Virgílio et al. (2022)
Auchenipterichthys coracoideus	Auchenipteridae	Gama River	7°37’13′′S	72°16’49′′W	Virgílio et al. (2022)
Auchenipterichthys coracoideus	Auchenipteridae	Môa Rive	7°37’18′′S	72°47’47′′W	Virgílio et al. (2022)
Auchenipterichthys thoracatus	Auchenipteridae	Crôa River	7°71’48.30′′S	72°53’34.98′′W	Virgílio et al. (2022)
Auchenipterichthys thoracatus	Auchenipteridae	Santa Rosa River	7°39’43.6′′S	72°48’44.4′′W	Virgílio et al. (2022)
Auchenipterichthys thoracatus	Auchenipteridae	Juruá River	7°40’34.1′′S	72°39’39.5′′W	Virgílio et al. (2022)
Auchenipterichthys thoracatus	Auchenipteridae	Gama River	7°37’13′′S	72°16’49′′W	Virgílio et al. (2022)
Auchenipterichthys thoracatus	Auchenipteridae	Môa Rive	7°37’18′′S	72°47’47′′W	Virgílio et al. (2022)
Auchenipterus ambyiacus	Auchenipteridae	Crôa River	7°71’48.30′′S	72°53’34.98′′W	Virgílio et al. (2022)
Auchenipterus ambyiacus	Auchenipteridae	Santa Rosa River	7°39’43.6′′S	72°48’44.4′′W	Virgílio et al. (2022)
Auchenipterus ambyiacus	Auchenipteridae	Juruá River	7°40’34.1′′S	72°39’39.5′′W	Virgílio et al. (2022)
Auchenipterus ambyiacus	Auchenipteridae	Gama River	7°37’13′′S	72°16’49′′W	Virgílio et al. (2022)
Auchenipterus ambyiacus	Auchenipteridae	Môa Rive	7°37’18′′S	72°47’47′′W	Virgílio et al. (2022)
Auchenipterus brachyurus	Auchenipteridae	Crôa River	7°71’48.30′′S	72°53’34.98′′W	Virgílio et al. (2022)
Auchenipterus brachyurus	Auchenipteridae	Santa Rosa River	7°39’43.6′′S	72°48’44.4′′W	Virgílio et al. (2022)
Auchenipterus brachyurus	Auchenipteridae	Juruá River	7°40’34.1′′S	72°39’39.5′′W	Virgílio et al. (2022)
Auchenipterus brachyurus	Auchenipteridae	Gama River	7°37’13′′S	72°16’49′′W	Virgílio et al. (2022)
Auchenipterus brachyurus	Auchenipteridae	Môa Rive	7°37’18′′S	72°47’47′′W	Virgílio et al. (2022)
Auchenipterus nuchalis	Auchenipteridae	Catalão lake complex	3°10′04″S	59°54′45″W	Ferreira-Cordeiro et al. (2023)
Auchenipterus nuchalis	Auchenipteridae	Basin of Igarapé Fortaleza	0°02′56.95″S	51°08′18.69″W	Tavares-Dias (2017)
Biotodoma cupido	Cichlidae	Crôa River	7°71’48.30′′S	72°53’34.98′′W	Virgílio et al. (2022)
Biotodoma cupido	Cichlidae	Santa Rosa River	7°39’43.6′′S	72°48’44.4′′W	Virgílio et al. (2022)
Biotodoma cupido	Cichlidae	Juruá River	7°40’34.1′′S	72°39’39.5′′W	Virgílio et al. (2022)
Biotodoma cupido	Cichlidae	Gama River	7°37’13′′S	72°16’49′′W	Virgílio et al. (2022)
Biotodoma cupido	Cichlidae	Môa Rive	7°37’18′′S	72°47’47′′W	Virgílio et al. (2022)
Brachychalcinus copei	Acestrorhamphidae	Crôa River	7°71’48.30′′S	72°53’34.98′′W	Virgílio et al. (2022)
Brachychalcinus copei	Acestrorhamphidae	Santa Rosa River	7°39’43.6′′S	72°48’44.4′′W	Virgílio et al. (2022)
Brachychalcinus copei	Acestrorhamphidae	Juruá River	7°40’34.1′′S	72°39’39.5′′W	Virgílio et al. (2022)
Brachychalcinus copei	Acestrorhamphidae	Gama River	7°37’13′′S	72°16’49′′W	Virgílio et al. (2022)
Brachychalcinus copei	Acestrorhamphidae	Môa Rive	7°37’18′′S	72°47’47′′W	Virgílio et al. (2022)
Brycon amazonicus	Bryconidae	Solimões River	3°14′12.80″S	64°46′40.56″W	Ribeiro et al. (2016)
Brycon amazonicus	Bryconidae	Highland stream channel at a private estate 17 km from Manaus	3°00′37.24″S	60°05′36.86″W	Andrade and Malta (2006)
Brycon cephalus	Bryconidae	Catalão lake	3°14′39.62″S	59°58′27.54″W	Andrade et al. (2001)
Brycon cephalus	Bryconidae	Manaus	3°08′54.03″S	60°01′53.02″W	Petter e Thatcer, 1988
Brycon falcatus	Bryconidae	Machado river	8°13′12.63″S	62°46′30.27″W	Pinto et al. (1976)
Brycon hilarii	Bryconidae	River Juba	14°50′10″S	57°51′14″W	Saraiva et al. (2006a)
Brycon hilarii	Bryconidae	Rio Machado	8°13′12.63″S	62°46′30.27″W	Pinto et al. (1976)
Brycon melanopterus	Bryconidae	Solimões River	3°14′12.80″S	64°46′40.56″W	Ribeiro et al. (2016)
Brycon orbignyanus	Bryconidae	Medium Paraná River at end of the Itaipu reservoir of the Hydroelectric Power Station of Itaipu Binational	25°32’52′′S	54°35’17′′ W	Kohn et al. (2011)
Brycon sp.	Bryconidae	Rio Machado	8°13′12.63″S	62°46′30.27″W	Pinto et al. (1976)
Bryconops caudomaculatus	Iguanodectidae	Crôa River	7°71’48.30′′S	72°53’34.98′′W	Virgílio et al. (2022)
Bryconops caudomaculatus	Iguanodectidae	Santa Rosa River	7°39’43.6′′S	72°48’44.4′′W	Virgílio et al. (2022)
Bryconops caudomaculatus	Iguanodectidae	Juruá River	7°40’34.1′′S	72°39’39.5′′W	Virgílio et al. (2022)
Bryconops caudomaculatus	Iguanodectidae	Gama River	7°37’13′′S	72°16’49′′W	Virgílio et al. (2022)
Bryconops caudomaculatus	Iguanodectidae	Môa Rive	7°37’18′′S	72°47’47′′W	Virgílio et al. (2022)
Bryconops melanurus	Iguanodectidae	Chumucuí River, a tributary of Caeté River, at the municipality of Bragança	01°12’38.3′′S	46°47’31.7′′W	Fujimoto et al. (2018)
Calophysus macropterus	Pimelodidae	Acre river municipality of Rio Branco	9°58′20.36″S	67°48′3.72″W	Negreiros et al. (2019a)
Calophysus macropterus	Pimelodidae	Laco river municipality of Sena Madureira	9°04′8.38″S	68°39′4.79″W	Negreiros et al. (2019a)
Catathyridium jenynsii	Achiridae	Medium Paraná River at end of the Itaipu reservoir of the Hydroelectric Power Station of Itaipu Binational	25°32’52′′S	54°35’17′′ W	Kohn et al. (2011)
Chalceus epakros	Chalceidae	Crôa River	7°71’48.30′′S	72°53’34.98′′W	Virgílio et al. (2022)
Chalceus epakros	Chalceidae	Santa Rosa River	7°39’43.6′′S	72°48’44.4′′W	Virgílio et al. (2022)
Chalceus epakros	Chalceidae	Juruá River	7°40’34.1′′S	72°39’39.5′′W	Virgílio et al. (2022)
Chalceus epakros	Chalceidae	Gama River	7°37’13′′S	72°16’49′′W	Virgílio et al. (2022)
Chalceus epakros	Chalceidae	Môa Rive	7°37’18′′S	72°47’47′′W	Virgílio et al. (2022)
Charax pauciradiatus	Characidae	Crôa River	7°71’48.30′′S	72°53’34.98′′W	Virgílio et al. (2022)
Charax pauciradiatus	Characidae	Santa Rosa River	7°39’43.6′′S	72°48’44.4′′W	Virgílio et al. (2022)
Charax pauciradiatus	Characidae	Juruá River	7°40’34.1′′S	72°39’39.5′′W	Virgílio et al. (2022)
Charax pauciradiatus	Characidae	Gama River	7°37’13′′S	72°16’49′′W	Virgílio et al. (2022)
Charax pauciradiatus	Characidae	Môa Rive	7°37’18′′S	72°47’47′′W	Virgílio et al. (2022)
Charax pauciradiatus	Characidae	Crôa River	7°71’48.30′′S	72°53’34.98′′W	Virgílio et al. (2022)
Charax pauciradiatus	Characidae	Santa Rosa River	7°39’43.6′′S	72°48’44.4′′W	Virgílio et al. (2022)
Charax pauciradiatus	Characidae	Juruá River	7°40’34.1′′S	72°39’39.5′′W	Virgílio et al. (2022)
Charax pauciradiatus	Characidae	Gama River	7°37’13′′S	72°16’49′′W	Virgílio et al. (2022)
Charax pauciradiatus	Characidae	Môa Rive	7°37’18′′S	72°47’47′′W	Virgílio et al. (2022)
Cheirocerus eques	Pimelodidae	Crôa River	7°71’48.30′′S	72°53’34.98′′W	Virgílio et al. (2022)
Cheirocerus eques	Pimelodidae	Santa Rosa River	7°39’43.6′′S	72°48’44.4′′W	Virgílio et al. (2022)
Cheirocerus eques	Pimelodidae	Juruá River	7°40’34.1′′S	72°39’39.5′′W	Virgílio et al. (2022)
Cheirocerus eques	Pimelodidae	Gama River	7°37’13′′S	72°16’49′′W	Virgílio et al. (2022)
Cheirocerus eques	Pimelodidae	Môa Rive	7°37’18′′S	72°47’47′′W	Virgílio et al. (2022)
Cheirocerus eques	Pimelodidae	Crôa River	7°71’48.30′′S	72°53’34.98′′W	Virgílio et al. (2022)
Cheirocerus eques	Pimelodidae	Santa Rosa River	7°39’43.6′′S	72°48’44.4′′W	Virgílio et al. (2022)
Cheirocerus eques	Pimelodidae	Juruá River	7°40’34.1′′S	72°39’39.5′′W	Virgílio et al. (2022)
Cheirocerus eques	Pimelodidae	Gama River	7°37’13′′S	72°16’49′′W	Virgílio et al. (2022)
Cheirocerus eques	Pimelodidae	Môa Rive	7°37’18′′S	72°47’47′′W	Virgílio et al. (2022)
Cheirodon jaguaribensis	Characidae	Jaguaribe River basin	5°00′43.37″S	38°02′28.90″W	Falkenber et al. (2024)
Cichla kelberi	Cichlidae	Três Marias Reservoir	18°12’59′′S	45°17’34′′W	Santos-Clapp and Brasil-Sato (2014)
Cichla kelberi	Cichlidae	Ilha da Marchantaria	3°15′0.44″S	59°58′18.70″W	Araújo et al. (2009)
Cichla nigromaculata	Cichlidae	Municipality of Cruzeiro do Sul	07°37’52′′S	72°40’12′′W	Virgilio et al. (2021)
Cichla sp.	Cichlidae	Guaporé River	12° 31’ 44.85′′S	63° 57’ 40.29′′W	Freitas et al. (2024)
Cichla sp.	Cichlidae	Guaporé River	12° 18’ 27.21′′S	63° 17’ 57.92′′W	Freitas et al. (2024)
Cichla sp.	Cichlidae	Guaporé River	12° 26’ 39.32′′S	63° 45’ 54.24′′W	Freitas et al. (2024)
Cichla sp.	Cichlidae	Guaporé River	12° 04’ 13.16′′S	63° 17’ 17.29′′W	Freitas et al. (2024)
Cichlasoma bimaculatum	Cichlidae	Basin of Igarapé Fortaleza	0°02′56.95″S	51°08′18.69″W	Tavares-Dias et al. (2017)
Colossoma macropomum	Serrasalmidae	Matapi River	0°03’27.72′′N	51º14’10.54″W	Baia et al. (2019)
Piaractus brachypomus	Serrasalmidae	Fish farm on Macapá	00°01’48.3′′S	051°07’52.9′′W	Dias et al. (2015b)
Piaractus brachypomus	Serrasalmidae	Fish farm on Macapá	00°01’48.3′′S	051°07’52.9′′W	Dias et al. (2015b)
Piaractus brachypomus	Serrasalmidae	Fish farm on Macapá	00°01’48.3′′S	051°07’52.9′′W	Dias et al. (2015b)
Colossoma macropomum	Serrasalmidae	Fish farm on Macapá	00°01’48.3′′S	051°07’52.9′′W	Dias et al. (2015b)
Colossoma macropomum	Serrasalmidae	Fish farm on Macapá	0°02’31.4′′S	051°07’34.4′′W	Dias et al. (2015b)
Colossoma macropomum	Serrasalmidae	Fish farm on Macapá	0°00’04.5′′N	051°05’52.1′′W	Dias et al. (2015b)
Colosssoma macropomum	Serrasalmidae	Fish farm on Macapá	0°0'21.7"S	051°07'23.1"W	Dias et al. (2015a)
Colosssoma macropomum	Serrasalmidae	Fish farm on Macapá	00°01'48.3"S	051°07'52.9"W	Dias et al. (2015a)
Colosssoma macropomum	Serrasalmidae	Fish farm on Macapá	0°04'15.4"N	051°02'16.9"W	Dias et al. (2015a)
Colosssoma macropomum	Serrasalmidae	Fish farm on Macapá	0°02'31.4"S	051°07'34.4"W	Dias et al. (2015a)
Colosssoma macropomum	Serrasalmidae	Fish farm on Macapá	00°00'13.2"S	051°06'10.9"W	Dias et al. (2015a)
Colosssoma macropomum	Serrasalmidae	Fish farm on Macapá	0°00'04.5"N	051°05'52.1"W	Dias et al. (2015a)
Corydoras amapaensis	Callichthyidae	Água Fria River, tributary of the Amapari River basin	0°48′39.46″N	51°58′28.74″W	Ferreira et al. (2019)
Corydoras ephippifer	Callichthyidae	Água Fria River, tributary of the Amapari River basin	0°48′39.46″N	51°58′28.74″W	Ferreira et al. (2019)
Corydoras melanistius	Callichthyidae	Água Fria River, tributary of the Amapari River basin	0°48′39.46″N	51°58′28.74″W	Ferreira et al. (2019)
Corydoras spilurus	Callichthyidae	Água Fria River, tributary of the Amapari River basin	0°48′39.46″N	51°58′28.74″W	Ferreira et al. (2019)
Crenicichla haroldoi	Cichlidae	Medium Paraná River at end of the Itaipu reservoir of the Hydroelectric Power Station of Itaipu Binational	25°32’52′′S	54°35’17′′ W	Kohn et al. (2011)
Crenicichla haroldoi	Cichlidae	Paraná River	Not informed	Not informed	Moravec et al. (1993)
Crenicichla sp.	Cichlidae	Crôa River	7°71’48.30′′S	72°53’34.98′′W	Virgílio et al. (2022)
Crenicichla sp.	Cichlidae	Santa Rosa River	7°39’43.6′′S	72°48’44.4′′W	Virgílio et al. (2022)
Crenicichla sp.	Cichlidae	Juruá River	7°40’34.1′′S	72°39’39.5′′W	Virgílio et al. (2022)
Crenicichla sp.	Cichlidae	Gama River	7°37’13′′S	72°16’49′′W	Virgílio et al. (2022)
Crenicichla sp.	Cichlidae	Môa Rive	7°37’18′′S	72°47’47′′W	Virgílio et al. (2022)
Crenicichla sp.	Acestrorhamphidae	Crôa River	7°71’48.30′′S	72°53’34.98′′W	Virgílio et al. (2022)
Crenicichla sp.	Acestrorhamphidae	Santa Rosa River	7°39’43.6′′S	72°48’44.4′′W	Virgílio et al. (2022)
Crenicichla sp.	Acestrorhamphidae	Juruá River	7°40’34.1′′S	72°39’39.5′′W	Virgílio et al. (2022)
Crenicichla sp.	Acestrorhamphidae	Gama River	7°37’13′′S	72°16’49′′W	Virgílio et al. (2022)
Crenicichla sp.	Acestrorhamphidae	Môa Rive	7°37’18′′S	72°47’47′′W	Virgílio et al. (2022)
Curimatella dorsalis	Curimatidae	Crôa River	7°71’48.30′′S	72°53’34.98′′W	Virgílio et al. (2022)
Curimatella dorsalis	Curimatidae	Santa Rosa River	7°39’43.6′′S	72°48’44.4′′W	Virgílio et al. (2022)
Curimatella dorsalis	Curimatidae	Juruá River	7°40’34.1′′S	72°39’39.5′′W	Virgílio et al. (2022)
Curimatella dorsalis	Curimatidae	Gama River	7°37’13′′S	72°16’49′′W	Virgílio et al. (2022)
Curimatella dorsalis	Curimatidae	Môa Rive	7°37’18′′S	72°47’47′′W	Virgílio et al. (2022)
Curimatella dorsalis	Curimatidae	Crôa River	7°71’48.30′′S	72°53’34.98′′W	Virgílio et al. (2022)
Curimatella dorsalis	Curimatidae	Santa Rosa River	7°39’43.6′′S	72°48’44.4′′W	Virgílio et al. (2022)
Curimatella dorsalis	Curimatidae	Juruá River	7°40’34.1′′S	72°39’39.5′′W	Virgílio et al. (2022)
Curimatella dorsalis	Curimatidae	Gama River	7°37’13′′S	72°16’49′′W	Virgílio et al. (2022)
Curimatella dorsalis	Curimatidae	Môa Rive	7°37’18′′S	72°47’47′′W	Virgílio et al. (2022)
Curimatella sp.	Curimatidae	Crôa River	7°71’48.30′′S	72°53’34.98′′W	Virgílio et al. (2022)
Curimatella sp.	Curimatidae	Santa Rosa River	7°39’43.6′′S	72°48’44.4′′W	Virgílio et al. (2022)
Curimatella sp.	Curimatidae	Juruá River	7°40’34.1′′S	72°39’39.5′′W	Virgílio et al. (2022)
Curimatella sp.	Curimatidae	Gama River	7°37’13′′S	72°16’49′′W	Virgílio et al. (2022)
Curimatella sp.	Curimatidae	Môa Rive	7°37’18′′S	72°47’47′′W	Virgílio et al. (2022)
Cynodon gibbus	Cynodontidae	Crôa River	7°71’48.30′′S	72°53’34.98′′W	Virgílio et al. (2022)
Cynodon gibbus	Cynodontidae	Santa Rosa River	7°39’43.6′′S	72°48’44.4′′W	Virgílio et al. (2022)
Cynodon gibbus	Cynodontidae	Juruá River	7°40’34.1′′S	72°39’39.5′′W	Virgílio et al. (2022)
Cynodon gibbus	Cynodontidae	Gama River	7°37’13′′S	72°16’49′′W	Virgílio et al. (2022)
Cynodon gibbus	Cynodontidae	Môa Rive	7°37’18′′S	72°47’47′′W	Virgílio et al. (2022)
Cynodon gibbus	Cynodontidae	Crôa River	7°71’48.30′′S	72°53’34.98′′W	Virgílio et al. (2022)
Cynodon gibbus	Cynodontidae	Santa Rosa River	7°39’43.6′′S	72°48’44.4′′W	Virgílio et al. (2022)
Cynodon gibbus	Cynodontidae	Juruá River	7°40’34.1′′S	72°39’39.5′′W	Virgílio et al. (2022)
Cynodon gibbus	Cynodontidae	Gama River	7°37’13′′S	72°16’49′′W	Virgílio et al. (2022)
Cynodon gibbus	Cynodontidae	Môa Rive	7°37’18′′S	72°47’47′′W	Virgílio et al. (2022)
Eleotris pisonis	Eleotridae	Amazon River, near to Santana Island, municipality of Santana	0°3′51.43″S	51°10′52.11″W	Lima and Tavares-Dias (2023)
Epapterus dispilurus	Auchenipteridae	Crôa River	7°71’48.30′′S	72°53’34.98′′W	Virgílio et al. (2022)
Epapterus dispilurus	Auchenipteridae	Santa Rosa River	7°39’43.6′′S	72°48’44.4′′W	Virgílio et al. (2022)
Epapterus dispilurus	Auchenipteridae	Juruá River	7°40’34.1′′S	72°39’39.5′′W	Virgílio et al. (2022)
Epapterus dispilurus	Auchenipteridae	Gama River	7°37’13′′S	72°16’49′′W	Virgílio et al. (2022)
Epapterus dispilurus	Auchenipteridae	Môa Rive	7°37’18′′S	72°47’47′′W	Virgílio et al. (2022)
Erythrinus erythrinus	Erythrinidae	Crôa River	7°71’48.30′′S	72°53’34.98′′W	Virgílio et al. (2022)
Erythrinus erythrinus	Erythrinidae	Santa Rosa River	7°39’43.6′′S	72°48’44.4′′W	Virgílio et al. (2022)
Erythrinus erythrinus	Erythrinidae	Juruá River	7°40’34.1′′S	72°39’39.5′′W	Virgílio et al. (2022)
Erythrinus erythrinus	Erythrinidae	Gama River	7°37’13′′S	72°16’49′′W	Virgílio et al. (2022)
Erythrinus erythrinus	Erythrinidae	Môa Rive	7°37’18′′S	72°47’47′′W	Virgílio et al. (2022)
Galeocharax humeralis	Characidae	River Mogi Guaçu	21°49′29.98″S	47°29′32.41″W	Kohn et al. (1985)
Geophagus altifrons	Cichlidae	Jari River basin, Jarilândia community,	1°07′24.48″S	51°59′29.26″W	Brito-Júnior et al. (2022)
Hemiodus microlepis	Hemiodontidae	Tocantins River (municipalities of Estreito)	06º 33’ 38′′ S	47º 27’ 04′′ W	Cárdenas et al. (2022)
Hemiodus microlepis	Hemiodontidae	Tocantins River (municipalities of Imperatriz)	05º 31’ 35′′ S	47º 29’ 30′′ W	Cárdenas et al. (2022)
Hemiodus unimaculatus	Hemiodontidae	lower Jari River, in the Jarilândia District in the municipality of Vitória do Jari	0°55′27.06″S	52°25′36.03″W	Almeida et al. (2021)
Heros severus	Cichlidae	Crôa River	7°71’48.30′′S	72°53’34.98′′W	Virgílio et al. (2022)
Heros severus	Cichlidae	Santa Rosa River	7°39’43.6′′S	72°48’44.4′′W	Virgílio et al. (2022)
Heros severus	Cichlidae	Juruá River	7°40’34.1′′S	72°39’39.5′′W	Virgílio et al. (2022)
Heros severus	Cichlidae	Gama River	7°37’13′′S	72°16’49′′W	Virgílio et al. (2022)
Heros severus	Cichlidae	Môa Rive	7°37’18′′S	72°47’47′′W	Virgílio et al. (2022)
Hoplerythrinus unitaeniatus	Erythrinidae	Lower Jari River, near the Jarilândia community	1°07′24.48″S	51°59′29.26″W	Oliveira et al. (2019)
Hoplerythrinus unitaeniatus	Erythrinidae	Vila Nova River in the municipality of Mazagão	0°07′38.95″S	51°16′41.85″W	Oliveira et al. (2018)
Hoplerythrinus unitaeniatus	Erythrinidae	Basin of Igarapé Fortaleza	0°02′56.95″S	51°08′18.69″W	Alcântara and Tavares-Dias (2015)
Hoplias aff. Malabaricus	Erythrinidae	Fortes lakes (Mogi-Guaçu River)	21°58’05,9’’S	47°14’35,2’’W	Corrêa et al. (2020)
Hoplias aff. malabaricus	Erythrinidae	13 lakes (Mogi-Guaçu River)	21°52’26,2’’S	47°24’41,2’’W	Corrêa et al. (2020)
Hoplias aff. malabaricus	Erythrinidae	Upper Paraná River	Not informed	Not informed	Takemoto et al. (2009)
Hoplias aff. malabaricus	Erythrinidae	Upper Paraná River floodplain	Not informed	Not informed	Pavanelli et al. (2004)
Hoplias malabaricus	Erythrinidae	Crôa River	7°71’48.30′′S	72°53’34.98′′W	Virgílio et al. (2022)
Hoplias malabaricus	Erythrinidae	Santa Rosa River	7°39’43.6′′S	72°48’44.4′′W	Virgílio et al. (2022)
Hoplias malabaricus	Erythrinidae	Juruá River	7°40’34.1′′S	72°39’39.5′′W	Virgílio et al. (2022)
Hoplias malabaricus	Erythrinidae	Gama River	7°37’13′′S	72°16’49′′W	Virgílio et al. (2022)
Hoplias malabaricus	Erythrinidae	Môa Rive	7°37’18′′S	72°47’47′′W	Virgílio et al. (2022)
Hoplias malabaricus	Erythrinidae	Upper Lagoon Volta Grande	20°01′42″S	45°36′21″ O	Duarte et al. (2022b)
Hoplias malabaricus	Erythrinidae	Middles lagoon Grande	15°30′27″S	44°17′04″ O	Duarte et al. (2022b)
Hoplias malabaricus	Erythrinidae	Lapinha	14°57′43″S	43°58′20″ O	Duarte et al. (2022b)
Hoplias malabaricus	Erythrinidae	Basin of Igarapé Fortaleza	0°02′56.95″S	51°08′18.69″W	Alcântara and Tavares-Dias (2015)
Hoplias malabaricus	Erythrinidae	Pond in Fazenda Palmeiras, Aguai	21º 59’ 19″S	47º 12’ 04’’ W	Saraiva et al. (2006b)
Hoplias malabaricus	Erythrinidae	River Mogi Guaçu	21°49′29.98″S	47°29′32.41″W	Kohn and Fernandes (1987)
Hoplias malabaricus	Erythrinidae	Batalha River, Tietê- Batalha drainage basin	21º53’17′′S	49º13’31′′W	Gião et al. (2020)
Hyphessobrycon takasei	Acestrorhamphidae	Cachorrinho River, municipality of Pedra Branca do Amapari	0°42′11.26″N	51°52′43.83″W	Pereira et al. (2019)
Hypomasticus copelandi	Anostomidae	Alfenas	21°22′58.16″S	46°00′25.73″W	Pinto et al. (1975)
Hypomasticus copelandi	Anostomidae	River Xingu (RX), municipality of Altamira	3°14′23.37″S	52°06′42.17″W	Ailán-Choke et al. (2020)
Hypomasticus copelandi	Anostomidae	Medium Paraná River at end of the Itaipu reservoir of the Hydroelectric Power Station of Itaipu Binational	25°32’52′′S	54°35’17′′ W	Kohn et al. (2011)
Hypomasticus copelandi	Anostomidae	Paraná River	Not informed	Not informed	Moravec et al. (1993)
Hypomasticus copelandi	Anostomidae	River Mogi Guaçu	21°49′29.98″S	47°29′32.41″W	Kohn and Fernandes (1987)
Hypomasticus copelandi	Anostomidae	River Mogi Guaçu	21°49′29.98″S	47°29′32.41″W	Kohn et al. (1985)
Hypomasticus copelandi	Anostomidae	River Mogi Guaçu	21°49′29.98″S	47°29′32.41″W	Travassos and Kohn (1965)
Hypomasticus copelandi	Anostomidae	Guandu River	22°48’2′′S	43°37’35′′ W	Azevedo et al. (2010)
Leporellus vittatus	Anostomidae	Medium Paraná River at end of the Itaipu reservoir of the Hydroelectric Power Station of Itaipu Binational	25°32’52′′S	54°35’17′′ W	Kohn et al. (2011)
Leporinus fasciatus	Anostomidae	Manaus	3°08′54.03″S	60°01′53.02″W	Petter and Thatcher (1988)
Leporinus fasciatus	Anostomidae	River Mogi Guaçu	21°49′29.98″S	47°29′32.41″W	Kohn and Fernandes (1987)
Leporinus friderici	Anostomidae	Traíras River	13°17′13.78″S	47°59′7.57″W	Amaral et al. (2023)
Leporinus friderici	Anostomidae	Medium Paraná River at end of the Itaipu reservoir of the Hydroelectric Power Station of Itaipu Binational	25°32’52′′S	54°35’17′′ W	Kohn et al. (2011)
Leporinus friderici	Anostomidae	Upper Paraná River floodplain	22º50’–22º70’S	53º15’-53º40’W	Guidelli et al. (2006)
Leporinus friderici	Anostomidae	Reservatório da UHE de Nova Ponte – CEMIG	19°10′47.71″S	47°06′37.11″W	Feltran et al. (2004)
Leporinus friderici	Anostomidae	Paraná River	Not informed	Not informed	Moravec et al. (1993)
Leporinus friderici	Anostomidae	Lower Jari River, near the Jarilândia community	1°07′24.48″S	51°59′29.26″W	Oliveira et al. (2019)
Leporinus friderici	Anostomidae	Jari River at Vitória do Jari	0°55′16.47″S	52°25′33.75″W	Oliveira et al. (2017)
Leporinus friderici	Anostomidae	Basin of Igarapé Fortaleza	0°02′56.95″S	51°08′18.69″W	Oliveira et al. (2017)
Leporinus friderici	Anostomidae	Upper Paraná River	Not informed	Not informed	Takemoto et al. (2009)
Leporinus jamesi	Anostomidae	Crôa River	7°71’48.30′′S	72°53’34.98′′W	Virgílio et al. (2022)
Leporinus jamesi	Anostomidae	Santa Rosa River	7°39’43.6′′S	72°48’44.4′′W	Virgílio et al. (2022)
Leporinus jamesi	Anostomidae	Juruá River	7°40’34.1′′S	72°39’39.5′′W	Virgílio et al. (2022)
Leporinus jamesi	Anostomidae	Gama River	7°37’13′′S	72°16’49′′W	Virgílio et al. (2022)
Leporinus jamesi	Anostomidae	Môa Rive	7°37’18′′S	72°47’47′′W	Virgílio et al. (2022)
Leporinus lacustris	Anostomidae	Upper Paraná River floodplain	22°48′38.72″S	53°15′4.11″W	Guidelli et al. (2006)
Leporinus moralesi	Anostomidae	Crôa River	7°71’48.30′′S	72°53’34.98′′W	Virgílio et al. (2022)
Leporinus moralesi	Anostomidae	Santa Rosa River	7°39’43.6′′S	72°48’44.4′′W	Virgílio et al. (2022)
Leporinus moralesi	Anostomidae	Juruá River	7°40’34.1′′S	72°39’39.5′′W	Virgílio et al. (2022)
Leporinus moralesi	Anostomidae	Gama River	7°37’13′′S	72°16’49′′W	Virgílio et al. (2022)
Leporinus moralesi	Anostomidae	Môa Rive	7°37’18′′S	72°47’47′′W	Virgílio et al. (2022)
Leporinus piau	Anostomidae	Paraíba River Basin	7º 20’ to 8º 20’ S	37º 20’ to 36º 10’ W	De Lima et al. (2025)
Leporinus piau	Anostomidae	Salgado River basin	6°23ʹ43′′ S	38°58ʹ10′′W	Sousa et al. (2024)
Leporinus piau	Anostomidae	Cumbe weir, in the municipality of Barro	7°11’14′′S	38°47’06′′W	De Sousa et al. (2023)
Leporinus piau	Anostomidae	Represa de Três Marias, Rio São Francisco	18°36′15.46″S	45°14′1.43″W	Moreira et al. (1994)
Leporinus sp.	Anostomidae	Pirassununga	21°55′37.28″S	47°22′37.79″W	Pinto et al. (1975)
Leporinus striatus	Anostomidae	River Mogi Guaçu	21°49′29.98″S	47°29′32.41″W	Kohn and Fernandes (1987)
Leporinus taeniatus	Anostomidae	Represa de Três Marias, Rio São Francisco	18°36′15.46″S	45°14′1.43″W	Moreira et al. (1994)
Megaleporinus elongatus	Anostomidae	Upper Paraná River	Not informed	Not informed	Takemoto et al. (2009)
Megaleporinus elongatus	Anostomidae	River Mogi Guaçu	21°49′29.98″S	47°29′32.41″W	Kohn and Fernandes (1987)
Megaleporinus elongatus	Anostomidae	River Mogi Guaçu	21°49′29.98″S	47°29′32.41″W	Travassos and Kohn (1965)
Megaleporinus elongatus	Anostomidae	River Miranda (RM), municipality of Corumbá	19°28′13.79″S	57°02′02.43″W	Ailán-Choke et al. (2020)
Megaleporinus macrocephalus	Anostomidae	Fish farm 1 on municipality of Rio Branco	9°55’05.70′′S	67°47’01.46′′W	Negreiros et al. (2021)
Megaleporinus macrocephalus	Anostomidae	Fish farm 2 on municipality of Rio Branco	10°03’11.28′′S	67°50’41.47′′W	Negreiros et al. (2021)
Megaleporinus obtusidens	Anostomidae	Upper Paraná River	Not informed	Not informed	Takemoto et al. (2009)
Megaleporinus obtusidens	Anostomidae	Reservatório da UHE de Nova Ponte – CEMIG	19°10′47.71″S	47°06′37.11″W	Feltran et al. (2004)
Megaleporinus reinhardti	Anostomidae	Represa de Três Marias, Rio São Francisco	18°36′15.46″S	45°14′1.43″W	Moreira et al. (1994)
Mesonauta festivus	Cichlidae	Crôa River	7°71’48.30′′S	72°53’34.98′′W	Virgílio et al. (2022)
Mesonauta festivus	Cichlidae	Santa Rosa River	7°39’43.6′′S	72°48’44.4′′W	Virgílio et al. (2022)
Mesonauta festivus	Cichlidae	Juruá River	7°40’34.1′′S	72°39’39.5′′W	Virgílio et al. (2022)
Mesonauta festivus	Cichlidae	Gama River	7°37’13′′S	72°16’49′′W	Virgílio et al. (2022)
Mesonauta festivus	Cichlidae	Môa Rive	7°37’18′′S	72°47’47′′W	Virgílio et al. (2022)
Metynnis hypsauchen	Serrasalmidae	Bacia do Rio Jari	0°29′57.71″N	53°09′03.62″W	Oliveira et al. (2015)
Metynnis lippincottianus	Serrasalmidae	Curiaú River, region of Environmental Protection Area from the Curiaú basin	0°08′02.91″N	51°03′10.82″W	Carvalho et al. (2020)
Metynnis lippincottianus	Serrasalmidae	Upper Paraná River floodplain	22°43’S	53°10’W	Moreira et al. (2010)
Metynnis lippincottianus	Serrasalmidae	Upper Paraná River	Not informed	Not informed	Takemoto et al. (2009)
Metynnis lippincottianus	Serrasalmidae	Upper Paraná River floodplain	22°43`S	53°10`W	Moreira et al. (2009)
Metynnis lippincottianus	Serrasalmidae	Três Marias Reservoir, upstream of the Três Marias Dam	18° 12’ 59′′S	45° 17’ 34′′ W	Almeida-Berto et al. (2018)]
Metynnis luna	Serrasalmidae	Crôa River	7°71’48.30′′S	72°53’34.98′′W	Virgílio et al. (2022)
Metynnis luna	Serrasalmidae	Santa Rosa River	7°39’43.6′′S	72°48’44.4′′W	Virgílio et al. (2022)
Metynnis luna	Serrasalmidae	Juruá River	7°40’34.1′′S	72°39’39.5′′W	Virgílio et al. (2022)
Metynnis luna	Serrasalmidae	Gama River	7°37’13′′S	72°16’49′′W	Virgílio et al. (2022)
Metynnis luna	Serrasalmidae	Môa Rive	7°37’18′′S	72°47’47′′W	Virgílio et al. (2022)
Moenkhausia intermedia	Acestrorhamphidae	Jaguaribe River basin,	5°00′43.37″S	38°02′28.90″W	Falkenber et al. (2024)
Myloplus arnoldi	Serrasalmidae	Crôa River	7°71’48.30′′S	72°53’34.98′′W	Virgílio et al. (2022)
Myloplus arnoldi	Serrasalmidae	Santa Rosa River	7°39’43.6′′S	72°48’44.4′′W	Virgílio et al. (2022)
Myloplus arnoldi	Serrasalmidae	Juruá River	7°40’34.1′′S	72°39’39.5′′W	Virgílio et al. (2022)
Myloplus arnoldi	Serrasalmidae	Gama River	7°37’13′′S	72°16’49′′W	Virgílio et al. (2022)
Myloplus arnoldi	Serrasalmidae	Môa Rive	7°37’18′′S	72°47’47′′W	Virgílio et al. (2022)
Myloplus asterias	Serrasalmidae	River Mogi Guaçu	21°49′29.98″S	47°29′32.41″W	Kohn and Fernandes (1987)
Myloplus rubripinnis	Serrasalmidae	Crôa River	7°71’48.30′′S	72°53’34.98′′W	Virgílio et al. (2022)
Myloplus rubripinnis	Serrasalmidae	Santa Rosa River	7°39’43.6′′S	72°48’44.4′′W	Virgílio et al. (2022)
Myloplus rubripinnis	Serrasalmidae	Juruá River	7°40’34.1′′S	72°39’39.5′′W	Virgílio et al. (2022)
Myloplus rubripinnis	Serrasalmidae	Gama River	7°37’13′′S	72°16’49′′W	Virgílio et al. (2022)
Myloplus rubripinnis	Serrasalmidae	Môa Rive	7°37’18′′S	72°47’47′′W	Virgílio et al. (2022)
Myloplus rubripinnis	Serrasalmidae	Municipality of Cruzeiro do Sul	07°37’52′′ S	72°40’12′′ W	Virgilio et al. (2021)
Mylossoma duriventre	Serrasalmidae	lower Jari River, near the Jarilândia community	1°07′24.48″S	51°59′29.26″W	Oliveira et al. (2019)
Nemadoras humeralis	Doradidae	Crôa River	7°71’48.30′′S	72°53’34.98′′W	Virgílio et al. (2022)
Nemadoras humeralis	Doradidae	Santa Rosa River	7°39’43.6′′S	72°48’44.4′′W	Virgílio et al. (2022)
Nemadoras humeralis	Doradidae	Juruá River	7°40’34.1′′S	72°39’39.5′′W	Virgílio et al. (2022)
Nemadoras humeralis	Doradidae	Gama River	7°37’13′′S	72°16’49′′W	Virgílio et al. (2022)
Nemadoras humeralis	Doradidae	Môa Rive	7°37’18′′S	72°47’47′′W	Virgílio et al. (2022)
Ossancora asterophysa	Doradidae	Crôa River	7°71’48.30′′S	72°53’34.98′′W	Virgílio et al. (2022)
Ossancora asterophysa	Doradidae	Santa Rosa River	7°39’43.6′′S	72°48’44.4′′W	Virgílio et al. (2022)
Ossancora asterophysa	Doradidae	Juruá River	7°40’34.1′′S	72°39’39.5′′W	Virgílio et al. (2022)
Ossancora asterophysa	Doradidae	Gama River	7°37’13′′S	72°16’49′′W	Virgílio et al. (2022)
Ossancora asterophysa	Doradidae	Môa Rive	7°37’18′′S	72°47’47′′W	Virgílio et al. (2022)
Pimelodina flavipinnis	Pimelodidae	Crôa River	7°71’48.30′′S	72°53’34.98′′W	Virgílio et al. (2022)
Pimelodina flavipinnis	Pimelodidae	Santa Rosa River	7°39’43.6′′S	72°48’44.4′′W	Virgílio et al. (2022)
Pimelodina flavipinnis	Pimelodidae	Juruá River	7°40’34.1′′S	72°39’39.5′′W	Virgílio et al. (2022)
Pimelodina flavipinnis	Pimelodidae	Gama River	7°37’13′′S	72°16’49′′W	Virgílio et al. (2022)
Pimelodina flavipinnis	Pimelodidae	Môa Rive	7°37’18′′S	72°47’47′′W	Virgílio et al. (2022)
Pimelodus blochii	Pimelodidae	Crôa River	7°71’48.30′′S	72°53’34.98′′W	Virgílio et al. (2022)
Pimelodus blochii	Pimelodidae	Santa Rosa River	7°39’43.6′′S	72°48’44.4′′W	Virgílio et al. (2022)
Pimelodus blochii	Pimelodidae	Juruá River	7°40’34.1′′S	72°39’39.5′′W	Virgílio et al. (2022)
Pimelodus blochii	Pimelodidae	Gama River	7°37’13′′S	72°16’49′′W	Virgílio et al. (2022)
Pimelodus blochii	Pimelodidae	Môa Rive	7°37’18′′S	72°47’47′′W	Virgílio et al. (2022)
Pimelodus ornatus	Pimelodidae	Amazon River near the municipality of Santana	0°05′34.93″S	51°13′04.60″W	Lima et al. (2021)
Pimelodus ornatus	Pimelodidae	Amazon River, near the Island of Santana	0°04′03.21″S	51°12′02.90″W	Lima et al. (2022)
Pimelodus pictus	Pimelodidae	Crôa River	7°71’48.30′′S	72°53’34.98′′W	Virgílio et al. (2022)
Pimelodus pictus	Pimelodidae	Santa Rosa River	7°39’43.6′′S	72°48’44.4′′W	Virgílio et al. (2022)
Pimelodus pictus	Pimelodidae	Juruá River	7°40’34.1′′S	72°39’39.5′′W	Virgílio et al. (2022)
Pimelodus pictus	Pimelodidae	Gama River	7°37’13′′S	72°16’49′′W	Virgílio et al. (2022)
Pimelodus pictus	Pimelodidae	Môa Rive	7°37’18′′S	72°47’47′′W	Virgílio et al. (2022)
Platydoras costatus	Doradidae	Crôa River	7°71’48.30′′S	72°53’34.98′′W	Virgílio et al. (2022)
Platydoras costatus	Doradidae	Santa Rosa River	7°39’43.6′′S	72°48’44.4′′W	Virgílio et al. (2022)
Platydoras costatus	Doradidae	Juruá River	7°40’34.1′′S	72°39’39.5′′W	Virgílio et al. (2022)
Platydoras costatus	Doradidae	Gama River	7°37’13′′S	72°16’49′′W	Virgílio et al. (2022)
Platydoras costatus	Doradidae	Môa Rive	7°37’18′′S	72°47’47′′W	Virgílio et al. (2022)
Potamorhina altamazonica	Curimatidae	Crôa River	7°71’48.30′′S	72°53’34.98′′W	Virgílio et al. (2022)
Potamorhina altamazonica	Curimatidae	Santa Rosa River	7°39’43.6′′S	72°48’44.4′′W	Virgílio et al. (2022)
Potamorhina altamazonica	Curimatidae	Juruá River	7°40’34.1′′S	72°39’39.5′′W	Virgílio et al. (2022)
Potamorhina altamazonica	Curimatidae	Gama River	7°37’13′′S	72°16’49′′W	Virgílio et al. (2022)
Potamorhina altamazonica	Curimatidae	Môa Rive	7°37’18′′S	72°47’47′′W	Virgílio et al. (2022)
Potamotrygon motoro	Potamotrygonidae	Medium Paraná River at end of the Itaipu reservoir of the Hydroelectric Power Station of Itaipu Binational	25°32’52′′S	54°35’17′′ W	Kohn et al. (2011)
Potamotrygon motoro	Potamotrygonidae	Paraná River	Not informed	Not informed	Moravec et al. (1993)
Prochilodus lineatus	Prochilodontidae	Batalha River at Regianópolis	21º53’17′′S	49º13’31′′W	Leite et al. (2018)
Prochilodus lineatus	Prochilodontidae	Departamento de Água e Esgoto (DAE) is located in the municipality of Piratininga	22º24’46′′S	49º05’05′′W	Leite et al. (2018)
Prochilodus nigricans	Prochilodontidae	Crôa River	7°71’48.30′′S	72°53’34.98′′W	Virgílio et al. (2022)
Prochilodus nigricans	Prochilodontidae	Santa Rosa River	7°39’43.6′′S	72°48’44.4′′W	Virgílio et al. (2022)
Prochilodus nigricans	Prochilodontidae	Juruá River	7°40’34.1′′S	72°39’39.5′′W	Virgílio et al. (2022)
Prochilodus nigricans	Prochilodontidae	Gama River	7°37’13′′S	72°16’49′′W	Virgílio et al. (2022)
Prochilodus nigricans	Prochilodontidae	Môa Rive	7°37’18′′S	72°47’47′′W	Virgílio et al. (2022)
Proloricaria prolixa	Loricariidae	Batalha River	21º 53’ 17′′ S	49º 13’ 31′′ W	Pelegrini et al. (2018)
Propimelodus caesius	Pimelodidae	Crôa River	7°71’48.30′′S	72°53’34.98′′W	Virgílio et al. (2022)
Propimelodus caesius	Pimelodidae	Santa Rosa River	7°39’43.6′′S	72°48’44.4′′W	Virgílio et al. (2022)
Propimelodus caesius	Pimelodidae	Juruá River	7°40’34.1′′S	72°39’39.5′′W	Virgílio et al. (2022)
Propimelodus caesius	Pimelodidae	Gama River	7°37’13′′S	72°16’49′′W	Virgílio et al. (2022)
Propimelodus caesius	Pimelodidae	Môa Rive	7°37’18′′S	72°47’47′′W	Virgílio et al. (2022)
Psalidodon fasciatus	Acestrorhamphidae	River Mogi Guaçu	21°49′29.98″S	47°29′32.41″W	Kohn et al. (1985)
Psalidodon fasciatus	Acestrorhamphidae	River Mogi Guaçu	21°49′29.98″S	47°29′32.41″W	Kloss (1966)
Psalidodon fasciatus	Acestrorhamphidae	Jaguaribe River basin,	5°00′43.37″S	38°02′28.90″W	Falkenberg et al. (2024)
Psalidodon schubarti	Acestrorhamphidae	River Mogi Guaçu	21°49′29.98″S	47°29′32.41″W	Kohn and Fernandes (1987)
Psalidodon schubarti	Acestrorhamphidae	River Mogi Guaçu	21°49′29.98″S	47°29′32.41″W	Kohn et al. (1985)
Psalidodon schubarti	Acestrorhamphidae	River Mogi Guaçu	21°49′29.98″S	47°29′32.41″W	Kloss (1966)
Pterodoras granulosus	Doradidae	Aguapeí River	21°03′36″ S	51°45′39″ W	Acosta et al. (2020)
Pterodoras granulosus	Doradidae	Medium Paraná River at end of the Itaipu reservoir of the Hydroelectric Power Station of Itaipu Binational	25°32’52′′S	54°35’17′′ W	Kohn et al. (2011)
Pterodoras granulosus	Doradidae	Paraná River	Not informed	Not informed	Moravec et al. (1993)
Pygocentrus nattereri	Serrasalmidae	Crôa River	7°71’48.30′′S	72°53’34.98′′W	Virgílio et al. (2022)
Pygocentrus nattereri	Serrasalmidae	Santa Rosa River	7°39’43.6′′S	72°48’44.4′′W	Virgílio et al. (2022)
Pygocentrus nattereri	Serrasalmidae	Juruá River	7°40’34.1′′S	72°39’39.5′′W	Virgílio et al. (2022)
Pygocentrus nattereri	Serrasalmidae	Gama River	7°37’13′′S	72°16’49′′W	Virgílio et al. (2022)
Pygocentrus nattereri	Serrasalmidae	Môa Rive	7°37’18′′S	72°47’47′′W	Virgílio et al. (2022)
Pygocentrus nattereri	Serrasalmidae	Middle Negro River, Nhecolândia	19° 34’ 29.2′′ S	56° 14’ 37.1′′ W	Vicentin et al. (2013)
Pygocentrus piraya	Serrasalmidae	Três Marias reservoir	8º 12’ 59′′ S	45º 17’ 34′′ W	Santos-Clapp et al. (2022)
Rhaphiodon vulpinus	Cynodontidae	Crôa River	7°71’48.30′′S	72°53’34.98′′W	Virgílio et al. (2022)
Rhaphiodon vulpinus	Cynodontidae	Santa Rosa River	7°39’43.6′′S	72°48’44.4′′W	Virgílio et al. (2022)
Rhaphiodon vulpinus	Cynodontidae	Juruá River	7°40’34.1′′S	72°39’39.5′′W	Virgílio et al. (2022)
Rhaphiodon vulpinus	Cynodontidae	Gama River	7°37’13′′S	72°16’49′′W	Virgílio et al. (2022)
Rhaphiodon vulpinus	Cynodontidae	Môa Rive	7°37’18′′S	72°47’47′′W	Virgílio et al. (2022)
Rhaphiodon vulpinus	Cynodontidae	Amambai River	23° 31’ 192′′S	53° 83’ 460′′W	Pereira et al. (2018)
Rhaphiodon vulpinus	Cynodontidae	Amambai River	23° 13’ 803′′S	54° 20’ 133′′ W	Pereira et al. (2018)
Rhaphiodon vulpinus	Cynodontidae	Amambai River	22° 92’ 257′′S	54° 62’ 900′′ W	Pereira et al. (2018)
Roeboides myersii	Characidae	Crôa River	7°71’48.30′′S	72°53’34.98′′W	Virgílio et al. (2022)
Roeboides myersii	Characidae	Santa Rosa River	7°39’43.6′′S	72°48’44.4′′W	Virgílio et al. (2022)
Roeboides myersii	Characidae	Juruá River	7°40’34.1′′S	72°39’39.5′′W	Virgílio et al. (2022)
Roeboides myersii	Characidae	Gama River	7°37’13′′S	72°16’49′′W	Virgílio et al. (2022)
Roeboides myersii	Characidae	Môa Rive	7°37’18′′S	72°47’47′′W	Virgílio et al. (2022)
Roeboides sp.	Characidae	Crôa River	7°71’48.30′′S	72°53’34.98′′W	Virgílio et al. (2022)
Roeboides sp.	Characidae	Santa Rosa River	7°39’43.6′′S	72°48’44.4′′W	Virgílio et al. (2022)
Roeboides sp.	Characidae	Juruá River	7°40’34.1′′S	72°39’39.5′′W	Virgílio et al. (2022)
Roeboides sp.	Characidae	Gama River	7°37’13′′S	72°16’49′′W	Virgílio et al. (2022)
Roeboides sp.	Characidae	Môa Rive	7°37’18′′S	72°47’47′′W	Virgílio et al. (2022)
Salminus brasiliensis	Bryconidae	proximidades da Cachoeira de Emas, rio Mogi Guaçu	21°58’S	47°26’W	Mesquita et al. (2012)
Salminus brasiliensis	Bryconidae	River Mogi Guaçu	21°49′29.98″S	47°29′32.41″W	Kohn and Fernandes (1987)
Satanoperca jurupari	Cichlidae	Crôa River	7°71’48.30′′S	72°53’34.98′′W	Virgílio et al. (2022)
Satanoperca jurupari	Cichlidae	Santa Rosa River	7°39’43.6′′S	72°48’44.4′′W	Virgílio et al. (2022)
Satanoperca jurupari	Cichlidae	Juruá River	7°40’34.1′′S	72°39’39.5′′W	Virgílio et al. (2022)
Satanoperca jurupari	Cichlidae	Gama River	7°37’13′′S	72°16’49′′W	Virgílio et al. (2022)
Satanoperca jurupari	Cichlidae	Môa Rive	7°37’18′′S	72°47’47′′W	Virgílio et al. (2022)
Schizodon borelli	Anostomidae	Upper Paraná River	Not informed	Not informed	Takemoto et al. (2009)
Schizodon borelli	Anostomidae	Floodplain of the Paraná River	22°51′43.95″S	53°24′45.53″W	Machado et al. (1996)
Schizodon borelli	Anostomidae	Floodplain of the Paraná River	22°51′43.95″S	53°24′45.53″W	Machado et al. (1995)
Schizodon knerii	Anostomidae	Represa de Três Marias, Rio São Francisco	18°36′15.46″S	45°14′1.43″W	Moreira et al. (1994)
Schizodon nasutus	Anostomidae	River Mogi Guaçu	21°49′29.98″S	47°29′32.41″W	Kohn and Fernandes (1987)
Schizodon nasutus	Anostomidae	River Mogi Guaçu	21°49′29.98″S	47°29′32.41″W	Kohn et al. (1985)
Schizodon nasutus	Anostomidae	River Mogi Guaçu	21°49′29.98″S	47°29′32.41″W	Travassos and Kohn (1965)
Semaprochilodus insignis	Prochilodontidae	Coari Lake	04º00'582′′S	063º19'225'W	Silva et al. (2011)
Serrapinnus heterodon	Characidae	Jaguaribe River basin	5°00′43.37″S	38°02′28.90″W	Falkenberg et al. (2024)
Serrasalmus altispinis	Serrasalmidae	Lake Baixio of the Solimões River at Iranduba	03°17'27, 2''S	60°04'29,6''W	Morey and Malta, (2018a)
Serrasalmus altispinis	Serrasalmidae	Lake Preto of the Solimôes River at Manacapurú	03°21'17, 1''S	60°37'28,6''W	Morey and Malta, (2018a)
Serrasalmus altispinis	Serrasalmidae	Lake Ananá at Anori	03°53'54,8''S	61°40'18,4''W	Morey and Malta, (2018a)
Serrasalmus altispinis	Serrasalmidae	Lake Araçá at Codajás	03°45' 04,3" S	62°21' 25,9" W	Morey and Malta, (2018a)
Serrasalmus altispinis	Serrasalmidae	Lake Maracá at Coari	03°50'32,8''S	62°34'32,4''W	Morey and Malta, (2018a)
Serrasalmus altispinis	Serrasalmidae	Lake São Tomé at Purus River	03°49' 39,0"S	61°25' 24,6" W	Morey and Malta, (2018a)
Serrasalmus brandtii	Serrasalmidae	Lima Campos dam, municipality of Icó	6°22ʹ59.99′′S	38°58ʹ0.01′′W	Alexandre and Yamada (2022)
Serrasalmus brandtii	Serrasalmidae	Represa de Três Marias, Rio São Francisco	18°36′15.46″S	45°14′1.43″W	Moreira et al. (1994)
Serrasalmus eigenmanni	Serrasalmidae	Crôa River	7°71’48.30′′S	72°53’34.98′′W	Virgílio et al. (2022)
Serrasalmus eigenmanni	Serrasalmidae	Santa Rosa River	7°39’43.6′′S	72°48’44.4′′W	Virgílio et al. (2022)
Serrasalmus eigenmanni	Serrasalmidae	Juruá River	7°40’34.1′′S	72°39’39.5′′W	Virgílio et al. (2022)
Serrasalmus eigenmanni	Serrasalmidae	Gama River	7°37’13′′S	72°16’49′′W	Virgílio et al. (2022)
Serrasalmus eigenmanni	Serrasalmidae	Môa Rive	7°37’18′′S	72°47’47′′W	Virgílio et al. (2022)
Serrasalmus maculatus	Serrasalmidae	Crôa River	7°71’48.30′′S	72°53’34.98′′W	Virgílio et al. (2022)
Serrasalmus maculatus	Serrasalmidae	Santa Rosa River	7°39’43.6′′S	72°48’44.4′′W	Virgílio et al. (2022)
Serrasalmus maculatus	Serrasalmidae	Juruá River	7°40’34.1′′S	72°39’39.5′′W	Virgílio et al. (2022)
Serrasalmus maculatus	Serrasalmidae	Gama River	7°37’13′′S	72°16’49′′W	Virgílio et al. (2022)
Serrasalmus maculatus	Serrasalmidae	Môa Rive	7°37’18′′S	72°47’47′′W	Virgílio et al. (2022)
Serrasalmus maculatus	Serrasalmidae	Tocantins River (municipalities of Estreito)	06º 33’ 38′′ S	47º 27’ 04′′ W	Cárdenas et al. (2022)
Serrasalmus maculatus	Serrasalmidae	Tocantins River (municipalities of Imperatriz)	05º 31’ 35′′ S	47º 29’ 30′′ W	Cárdenas et al. (2022)
Serrasalmus maculatus	Serrasalmidae	Upper Paraná River	Not informed	Not informed	Takemoto et al. (2009)
Serrasalmus marginatus	Serrasalmidae	Amambai River	23° 31’ 192′′ S	53° 83’ 460′′W	Pereira et al. (2018)
Serrasalmus marginatus	Serrasalmidae	Amambai River	23° 13’ 803′′ S	54° 20’ 133′′W	Pereira et al. (2018)
Serrasalmus marginatus	Serrasalmidae	Amambai River	22° 92’ 257′′ S	54° 62’ 900′′W	Pereira et al. (2018)
Serrasalmus marginatus	Serrasalmidae	Medium Paraná River at end of the Itaipu reservoir of the Hydroelectric Power Station of Itaipu Binational	25°32’52′′S	54°35’17′′ W	Kohn et al. (2011)
Serrasalmus marginatus	Serrasalmidae	Upper Paraná River	Not informed	Not informed	Takemoto et al. (2009)
Serrasalmus marginatus	Serrasalmidae	Upper Paraná River floodplain	Not informed	Not informed	Pavanelli et al. (2004)
Serrasalmus marginatus	Serrasalmidae	Paraná River	Not informed	Not informed	Moravec et al. (1993)
Serrasalmus marginatus	Serrasalmidae	Negro River	19° 35’ 20.04′′ S	56° 11’ 4.19′′ W	Vicentin et al. (2011)
Serrasalmus rhombeus	Serrasalmidae	Traíras River	13°17′13.78″S	47°59′7.57″W	Amaral et al. (2023)
Serrasalmus rhombeus	Serrasalmidae	Crôa River	7°71’48.30′′S	72°53’34.98′′W	Virgílio et al. (2022)
Serrasalmus rhombeus	Serrasalmidae	Santa Rosa River	7°39’43.6′′S	72°48’44.4′′W	Virgílio et al. (2022)
Serrasalmus rhombeus	Serrasalmidae	Juruá River	7°40’34.1′′S	72°39’39.5′′W	Virgílio et al. (2022)
Serrasalmus rhombeus	Serrasalmidae	Gama River	7°37’13′′S	72°16’49′′W	Virgílio et al. (2022)
Serrasalmus rhombeus	Serrasalmidae	Môa Rive	7°37’18′′S	72°47’47′′W	Virgílio et al. (2022)
Serrasalmus spilopleura	Serrasalmidae	Medium Paraná River at end of the Itaipu reservoir of the Hydroelectric Power Station of Itaipu Binational	25°32’52′′S	54°35’17′′ W	Kohn et al. (2011)
Serrasalmus spilopleura	Serrasalmidae	Paraná River	Not informed	Not informed	Moravec et al. (1993)
Serrasalmus spilopleura	Serrasalmidae	River Mogi Guaçu	21°49′29.98″S	47°29′32.41″W	Kohn and Fernandes (1987)
Sorubim lima	Pimelodidae	Crôa River	7°71’48.30′′S	72°53’34.98′′W	Virgílio et al. (2022)
Sorubim lima	Pimelodidae	Santa Rosa River	7°39’43.6′′S	72°48’44.4′′W	Virgílio et al. (2022)
Sorubim lima	Pimelodidae	Juruá River	7°40’34.1′′S	72°39’39.5′′W	Virgílio et al. (2022)
Sorubim lima	Pimelodidae	Gama River	7°37’13′′S	72°16’49′′W	Virgílio et al. (2022)
Sorubim lima	Pimelodidae	Môa Rive	7°37’18′′S	72°47’47′′W	Virgílio et al. (2022)
Steindachnerina bimaculata	Curimatidae	Crôa River	7°71’48.30′′S	72°53’34.98′′W	Virgílio et al. (2022)
Steindachnerina bimaculata	Curimatidae	Santa Rosa River	7°39’43.6′′S	72°48’44.4′′W	Virgílio et al. (2022)
Steindachnerina bimaculata	Curimatidae	Juruá River	7°40’34.1′′S	72°39’39.5′′W	Virgílio et al. (2022)
Steindachnerina bimaculata	Curimatidae	Gama River	7°37’13′′S	72°16’49′′W	Virgílio et al. (2022)
Steindachnerina bimaculata	Curimatidae	Môa Rive	7°37’18′′S	72°47’47′′W	Virgílio et al. (2022)
Sternarchella terminalis	Apteronotidae	Crôa River	7°71’48.30′′S	72°53’34.98′′W	Virgílio et al. (2022)
Sternarchella terminalis	Apteronotidae	Santa Rosa River	7°39’43.6′′S	72°48’44.4′′W	Virgílio et al. (2022)
Sternarchella terminalis	Apteronotidae	Juruá River	7°40’34.1′′S	72°39’39.5′′W	Virgílio et al. (2022)
Sternarchella terminalis	Apteronotidae	Gama River	7°37’13′′S	72°16’49′′W	Virgílio et al. (2022)
Sternarchella terminalis	Apteronotidae	Môa Rive	7°37’18′′S	72°47’47′′W	Virgílio et al. (2022)
Tetragonopterus argenteus	Characidae	Crôa River	7°71’48.30′′S	72°53’34.98′′W	Virgílio et al. (2022)
Tetragonopterus argenteus	Characidae	Santa Rosa River	7°39’43.6′′S	72°48’44.4′′W	Virgílio et al. (2022)
Tetragonopterus argenteus	Characidae	Juruá River	7°40’34.1′′S	72°39’39.5′′W	Virgílio et al. (2022)
Tetragonopterus argenteus	Characidae	Gama River	7°37’13′′S	72°16’49′′W	Virgílio et al. (2022)
Tetragonopterus argenteus	Characidae	Môa Rive	7°37’18′′S	72°47’47′′W	Virgílio et al. (2022)
Tetragonopterus chalceus	Characidae	Crôa River	7°71’48.30′′S	72°53’34.98′′W	Virgílio et al. (2022)
Tetragonopterus chalceus	Characidae	Santa Rosa River	7°39’43.6′′S	72°48’44.4′′W	Virgílio et al. (2022)
Tetragonopterus chalceus	Characidae	Juruá River	7°40’34.1′′S	72°39’39.5′′W	Virgílio et al. (2022)
Tetragonopterus chalceus	Characidae	Gama River	7°37’13′′S	72°16’49′′W	Virgílio et al. (2022)
Tetragonopterus chalceus	Characidae	Môa Rive	7°37’18′′S	72°47’47′′W	Virgílio et al. (2022)
Thoracocharax stellatus	Gasteropelecidae	Crôa River	7°71’48.30′′S	72°53’34.98′′W	Virgílio et al. (2022)
Thoracocharax stellatus	Gasteropelecidae	Santa Rosa River	7°39’43.6′′S	72°48’44.4′′W	Virgílio et al. (2022)
Thoracocharax stellatus	Gasteropelecidae	Juruá River	7°40’34.1′′S	72°39’39.5′′W	Virgílio et al. (2022)
Thoracocharax stellatus	Gasteropelecidae	Gama River	7°37’13′′S	72°16’49′′W	Virgílio et al. (2022)
Thoracocharax stellatus	Gasteropelecidae	Môa Rive	7°37’18′′S	72°47’47′′W	Virgílio et al. (2022)
Thoracocharax stellatus	Gasteropelecidae	Crôa River	7°71’48.30′′S	72°53’34.98′′W	Virgílio et al. (2022)
Thoracocharax stellatus	Gasteropelecidae	Santa Rosa River	7°39’43.6′′S	72°48’44.4′′W	Virgílio et al. (2022)
Thoracocharax stellatus	Gasteropelecidae	Juruá River	7°40’34.1′′S	72°39’39.5′′W	Virgílio et al. (2022)
Thoracocharax stellatus	Gasteropelecidae	Gama River	7°37’13′′S	72°16’49′′W	Virgílio et al. (2022)
Thoracocharax stellatus	Gasteropelecidae	Môa Rive	7°37’18′′S	72°47’47′′W	Virgílio et al. (2022)
Trachelyopterus galeatus	Auchenipteridae	Crôa River	7°71’48.30′′S	72°53’34.98′′W	Virgílio et al. (2022)
Trachelyopterus galeatus	Auchenipteridae	Santa Rosa River	7°39’43.6′′S	72°48’44.4′′W	Virgílio et al. (2022)
Trachelyopterus galeatus	Auchenipteridae	Juruá River	7°40’34.1′′S	72°39’39.5′′W	Virgílio et al. (2022)
Trachelyopterus galeatus	Auchenipteridae	Gama River	7°37’13′′S	72°16’49′′W	Virgílio et al. (2022)
Trachelyopterus galeatus	Auchenipteridae	Môa Rive	7°37’18′′S	72°47’47′′W	Virgílio et al. (2022)
Trachydoras paraguayensis	Doradidae	Aguapeí River	21°03′36″ S	51°45′39″ W	Acosta et al. (2020)
Trachydoras paraguayensis	Doradidae	Medium Paraná River at end of the Itaipu reservoir of the Hydroelectric Power Station of Itaipu Binational	25°32’52′′S	54°35’17′′ W	Kohn et al. (2011)
Trachydoras paraguayensis	Doradidae	Paraná River	Not informed	Not informed	Moravec et al. (1993)
Triportheus angulatus	Triportheidae	Crôa River	7°71’48.30′′S	72°53’34.98′′W	Virgílio et al. (2022)
Triportheus angulatus	Triportheidae	Santa Rosa River	7°39’43.6′′S	72°48’44.4′′W	Virgílio et al. (2022)
Triportheus angulatus	Triportheidae	Juruá River	7°40’34.1′′S	72°39’39.5′′W	Virgílio et al. (2022)
Triportheus angulatus	Triportheidae	Gama River	7°37’13′′S	72°16’49′′W	Virgílio et al. (2022)
Triportheus angulatus	Triportheidae	Môa Rive	7°37’18′′S	72°47’47′′W	Virgílio et al. (2022)
Triportheus angulatus	Triportheidae	Lower Jari River, close to the Jarilândia District, in the municipal region of Vitória do Jari	0°55′29.51″S	52°25′43.05″W	Borges et al. (2021)
Triportheus angulatus	Triportheidae	Basin of Igarapé Fortaleza	0°02ʹ34.4″S	55°05ʹ52.18″W	Oliveira et al. (2016)
Triportheus angulatus	Triportheidae	Lake Catalão at Iranduba	3º10`04``S	59º54`45``W	Moreira et al. (2017)
Triportheus auritus	Triportheidae	Lower Jari River, close to the Jarilândia District, in the municipal region of Vitória do Jari	0°55′29.51″S	52°25′43.05″W	Borges et al. (2021)
Triportheus curtus	Triportheidae	Basin of Igarapé Fortaleza	0°02ʹ34.4″S	55°05ʹ52.18″W	Oliveira et al. (2016)
Triportheus elongatus	Triportheidae	Tocantins River (municipalities of Estreito)	06º 33’ 38′′ S	47º 27’ 04′′ W	Cárdenas et al. (2022)
Triportheus elongatus	Triportheidae	Tocantins River (municipalities of Imperatriz)	05º 31’ 35′′ S	47º 29’ 30′′ W	Cárdenas et al. (2022)
Triportheus rotundatus	Triportheidae	Basin of Igarapé Fortaleza	0°02ʹ34.4″S	55°05ʹ52.18″W	Santos and Tavares-Dias (2017)
Triportheus signatus	Triportheidae	Jaguaribe River basin,	5°00′43.37″S	38°02′28.90″W	Falkenberg et al. (2024)
Triportheus trifurcatus	Triportheidae	Crôa River	7°71’48.30′′S	72°53’34.98′′W	Virgílio et al. (2022)
Triportheus trifurcatus	Triportheidae	Santa Rosa River	7°39’43.6′′S	72°48’44.4′′W	Virgílio et al. (2022)
Triportheus trifurcatus	Triportheidae	Juruá River	7°40’34.1′′S	72°39’39.5′′W	Virgílio et al. (2022)
Triportheus trifurcatus	Triportheidae	Gama River	7°37’13′′S	72°16’49′′W	Virgílio et al. (2022)
Triportheus trifurcatus	Triportheidae	Môa Rive	7°37’18′′S	72°47’47′′W	Virgílio et al. (2022)
